# Supplementary material for: A light-inducible protein clustering system for in vivo analysis of α-synuclein aggregation in Parkinson disease
Source: PLoS Biol. 2022 Mar 9;20(3):e3001578. doi: 10.1371/journal.pbio.3001578 (PMC8936469; doi:10.1371/journal.pbio.3001578)
Supplement: S1 Data — (XLSX) [file pbio.3001578.s017.xlsx]

## Sheet: Figure 1C
		Figure 1C: Estimation of the percentage of mCherry-positive HEK-293T cells exhibiting LIPA aggregates at different time points during continuous blue light stimulation
		LIPA-Empty										LIPA-⍺-syn										LIPA-⍺-syn∆NAC
	Time: hours	0	0.5	1	2	4	6	8	24		Time: hours	0	0.5	1	2	4	6	8	24		Time: hours	0	0.5	1	2	4	6	8	24
	Exp 1	0	0.458716	15.3226	29.2181	38.835	45.6221	50.8772	52.6783		Exp 1	0	58.885	73.7705	83.4586	83.9416	86.1272	88.8889	86.3889		Exp 1	0	0	0	0	0	0	0	0.58
	Exp 2	0	1.0101	19.171	31.6832	38.7097	46.7337	52.381	52.6316		Exp 2	0	58.8235	70.1149	76.6667	83.8028	82.9932	83.8565	86.8914		Exp 2	0	0	0	0	0	0	0	0
	Exp 3	0	0	17.2043	30.6931	42.6752	48.6239	51.6129	53.6232		Exp 3	0	52.2222	65.1163	71.4286	77.2727	78.8732	83.6364	86.5497		Exp 3	0	0	0	0	0	0	0	0
	Mean	0	0.489606	17.2326	30.5314	40.0733	46.9932	51.6237	52.9777		Mean	0	56.6436	69.6672	77.1846	81.6724	82.6645	85.4606	86.61		Mean	0	0	0	0	0	0	0	0.193333
	Std deviation	0	0.505758	1.92436	1.24045	2.25418	1.5176	0.751938	0.559501		Std deviation	0	3.82914	4.34444	6.03174	3.81085	3.63812	2.97104	0.25662		Std deviation	0	0	0	0	0	0	0	0.334863
	SEM	0	0.357625	1.36073	0.877133	1.59395	1.07311	0.5317	0.395627		SEM	0	2.70761	3.07198	4.26508	2.69467	2.57254	2.10084	0.181458		SEM	0	0	0	0	0	0	0	0.236784

## Sheet: Figure 1D
		Figure 1D : Filter retardation assay showing the time course of LIPA-Empty and LIPA-α-syn aggregate formation as examined using mCherry antibody
		LIPA-Empty					LIPA-⍺-syn					LIPA-⍺-syn∆NAC
	Time: hours	0	6	12		Time: hours	0	6	12		Time: hours	0	2	12
	Exp 1	0.196667	166.667	313.333		Exp 1	215.556	517.778	667.778		Exp 1	32.5889	63.6767	90.1
	Exp 2	0.606667	157.333	511.333		Exp 2	96.6667	422.222	495.333		Exp 2	24.1133	35.1756	124.22
	Exp 3	0.193289	163.208	458.281		Exp 3	25.4169	181.036	407.488		Exp 3	34.7905	57.2819	113.33
	Mean	0.332207	162.403	427.649		Mean	112.546	373.679	523.533		Mean	30.4976	52.0447	109.217
	Std deviation	0.237695	4.71848	102.493		Std deviation	96.0589	173.54	132.417		Std deviation	5.63744	14.9549	17.4279
	SEM	0.168076	3.33647	72.4732		SEM	67.9239	122.711	93.6326		SEM	3.98627	10.5747	12.3234

## Sheet: Figure 1E
		Figure 1E: Filter retardation assay showing the time course of LIPA-Empty and LIPA-α-syn aggregate formation as examined using α-syn antibody
		LIPA-Empty					LIPA-⍺-syn					LIPA-⍺-syn∆NAC
	Time: hours	0	6	12		Time: hours	0	6	12		Time: hours	0	2	12
	Exp 1	1.22976	1.36948	1.74722		Exp 1	21.2751	260.914	435.018		Exp 1	21.7138	19.0801	24.725
	Exp 2	0.59128	0.562198	0.456522		Exp 2	12.2222	347.295	488.647		Exp 2	24.325	21.8191	27.4635
	Exp 3	0.605875	0.608125	0.58		Exp 3	17.6112	395.671	478.85		Exp 3	22.3256	18.4212	24.7425
	Mean	0.808973	0.846602	0.927915		Mean	17.0362	334.627	467.505		Mean	22.7882	19.7735	25.6437
	Std deviation	0.364488	0.453411	0.712223		Std deviation	4.55374	68.2658	28.5581		Std deviation	1.36565	1.80195	1.57606
	SEM	0.257732	0.32061	0.503618		SEM	3.21998	48.2712	20.1936		SEM	0.96566	1.27417	1.11444

## Sheet: Figure 1F
		Figure 1F : Histograms representing the total protein levels of mCherry in Filer retardation control
		LIPA-Empty					LIPA-⍺-syn					LIPA-⍺-syn∆NAC
	Time: hours	0	6	12		Time: hours	0	6	12		Time: hours	0	2	12
	Exp 1	310	302.5	308.75		Exp 1	312.5	327.875	316.25		Exp 1	312.5	323.75	336.5
	Exp 2	316.6	306	310		Exp 2	320	316	318		Exp 2	334	327.2	328
	Exp 3	322	318	310		Exp 3	326	318	324		Exp 3	330.6	326	320
	Mean	316.2	308.833	309.583		Mean	319.5	320.625	319.417		Mean	325.7	325.65	328.167
	Std deviation	6.00999	8.12917	0.721688		Std deviation	6.76387	6.35782	4.06458		Std deviation	11.5572	1.75143	8.25126
	SEM	4.24971	5.74819	0.51031		SEM	4.78278	4.49566	2.87409		SEM	8.17221	1.23845	5.83452

## Sheet: Figure 1H
		Figure 1H: Estimation of the total number of mCherry-positive aggregates after repetitive 5-sec 488-nm light pulses (15.5 µW/mm2).
	LIPA-Empty			LIPA-⍺-syn			LIPA-⍺-syn∆NAC
	Time (min)	Number of aggregates per field		Time (min)	Number of aggregates per field		Time (min)	Number of aggregates per field
	0	0		0	0		0	0
	2	4		1.938	0		1.83233	0
	4	25		3.876	25		3.66467	0
	5	28		5.814	51		5.497	0
	7	31		7.752	78		7.32933	0
	9	24		9.69	111		9.16167	0
	11	25		11.628	138		10.994	0
	12	18		13.566	136		12.8263	0
	14	14		15.504	136		14.6587	0
	16	17		17.442	147		16.491	0
	18	20		19.38	143		18.3233	0
	19	20		21.318	136		20.1557	0
	21	23		23.256	138		21.988	0
	23	26		25.194	111		23.8203	0
	25	33		27.132	117		25.6527	0
	26	37		29.07	126		27.485	0
	28	46		31.008	124		29.3173	0
	30	48		32.946	101		31.1497	0
	32	50		34.884	91		32.982	0
	33	54		36.822	97		34.8143	0
	35	51		38.76	92		36.6467	0
	37	55					38.479	0
	39	50

## Sheet: Figure 1I
		Figure 1I: Estimation of the mean aggregate volume (µm3) after repetitive 5-sec 488-nm light pulses (15.5 µW/mm2).
	LIPA-Empty			LIPA-⍺-syn			LIPA-⍺-syn∆NAC
	Time (min)	Mean volume of aggregets (µm3)		Time (min)	Mean volume of aggregets (µm3)		Time (min)	Mean volume of aggregets (µm3)
	0	0		0	0		0	0
	2	0.0482608		1.938	0		1.83233	0
	4	0.164517		3.876	0.569237		3.66467	0
	5	0.155197		5.814	0.888897		5.497	0
	7	0.137984		7.752	0.695126		7.32933	0
	9	0.139343		9.69	0.634236		9.16167	0
	11	0.142652		11.628	0.643271		10.994	0
	12	0.184579		13.566	0.756725		12.8263	0
	14	0.18494		15.504	0.695167		14.6587	0
	16	0.148966		17.442	0.697433		16.491	0
	18	0.101073		19.38	0.803617		18.3233	0
	19	0.100369		21.318	0.823649		20.1557	0
	21	0.120236		23.256	0.756206		21.988	0
	23	0.122538		25.194	0.8487		23.8203	0
	25	0.124334		27.132	0.730726		25.6527	0
	26	0.157522		29.07	0.723943		27.485	0
	28	0.170515		31.008	0.752816		29.3173	0
	30	0.219737		32.946	0.883731		31.1497	0
	32	0.238734		34.884	0.977362		32.982	0
	33	0.275419		36.822	0.92988		34.8143	0
	35	0.348872		38.76	0.922909		36.6467	0
	37	0.361341					38.479	0
	39	0.468495

## Sheet: Figure 3A
		Figure 3A: Time course of LIPA-Empty and LIPA-α-syn aggregate dissociation after 12 hours of pre-exposure to blue light (% of mCherry+ cells with aggregates)
		LIPA-Empty										LIPA-⍺-syn
	Time: hours	0	3	6	9	12	24	36	48		Hours	0	3	6	9	12	24	36	48
	Exp 1	105.143	69.5502	32.1297	26.8223	19.5974	9.50203	1.47288	0		Exp 1	94.221	60.3956	55.1362	47.2892	45.8239	45.2408	45.1854	47.7431
	Exp 2	85.0283	46.8691	32.1388	27.2095	10.6047	11.6529	7.05241	5.113		Exp 2	103.19	72.6049	58.0655	54.2267	45.3662	47.0941	44.403	46.0476
	Exp 3	92.5629	47.9343	41.4567	33.7297	28.7767	19.685	7.45645	2.23694		Exp 3	99.499	62.5922	45.5187	44.6284	40.8709	40.5419	40.347	43.8615
	Exp 4	103.396	52.1228	25.7181	22.6265	22.2874	16.3616	6.50745	4.70934		Exp 4	104.097	65.7754	56.558	55.8138	53.6453	48.0093	48.182	47.9778
	Exp 5	104.093	55.9764	46.6115	39.5365	34.9521	13.2559	6.62796	2.02209		Exp 5	103.021	63.1322	52.5151	47.2222	41.4579	40.6038	38.988	40.4384
	Mean	98.0447	54.4906	35.611	29.9849	23.2437	14.0915	5.82343	2.81627		Mean	100.806	64.9001	53.5587	49.8361	45.4328	44.298	43.4211	45.2137
	Std deviation	8.87527	9.16073	8.3251	6.65411	9.24195	4.00466	2.46067	2.10692		Std deviation	4.07718	4.71361	4.93778	4.88491	5.10422	3.54389	3.7365	3.13707
	SEM	4.43763	4.58036	4.16255	3.32706	4.62098	2.00233	1.23034	1.05346		SEM	2.03859	2.35681	2.46889	2.44246	2.55211	1.77194	1.86825	1.56853

## Sheet: Figure 3B
		Figure 3B: Impact of treatment with baicalein and myricetin, small-molecule inhibitors of α-syn aggregation, on LIPA-α-syn aggregate stability (% of mCherry+ cells with aggregates)
		LIPA-⍺-syn + DMSO										LIPA-⍺-syn + Baicalein										LIPA-⍺-syn + Myricetin
	Time: hours	0	3	6	9	12	24	36	48		Hours	0	3	6	9	12	24	36	48		Hours	0	3	6	9	12	24	36	48
	Exp 1	95.3543	59.913	45.4031	46.4616	46.6004	41.8719	33.735	42.9464		Exp 1	102.966	25.4647	18.3269	14.7195	13.4397	13.6794	13.9533	13.5281		Exp 1	98.711	22.604	18.6761	18.0832	13.9101	11.6131	12.9304	13.4127
	Exp 2	98.8537	62.1863	45.2235	44.339	40.6059	40.279	40.0853	43.5771		Exp 2	96.9074	27.1624	14.8414	13.2792	12.9757	13.2475	13.2284	12.8935		Exp 2	99.7315	27.9467	13.2833	13.6196	12.7378	13.0666	13.0131	12.7331
	Exp 3	103.422	65.3489	56.1912	55.4519	53.2974	47.698	47.8695	47.6667		Exp 3	103.256	28.7139	20.0357	14.1897	13.9093	14.453	14.8544	14.3551		Exp 3	102.066	31.6456	20.6913	16.7694	16.5909	14.7189	15.2877	13.9301
	Exp 4	102.353	62.7228	52.1745	46.916	41.1891	40.3405	38.7352	40.1762		Exp 4	96.8767	31.5541	25.4647	20.6471	16.6389	15.9155	15.0598	15.4086		Exp 4	99.4947	28.4659	21.097	24.4572	19.2961	16.7535	17.0036	17.5268
	Mean	99.9958	62.5427	49.7481	48.2921	45.4232	42.5473	40.1063	43.5916		Mean	100.002	28.2238	19.6672	15.7089	14.2409	14.3238	14.274	14.0463		Mean	100.001	27.6655	18.4369	18.2323	15.6337	14.038	14.5587	14.4007
	Std deviation	3.65809	2.23228	5.37752	4.90353	5.90262	3.51194	5.8521	3.09234		Std deviation	3.59261	2.58653	4.42839	3.34546	1.64347	1.17241	0.846647	1.08759		Std deviation	1.44439	3.74965	3.59515	4.55294	2.92608	2.21072	1.96205	2.14093
	SEM	2.112	1.28881	3.10471	2.83106	3.40788	2.02762	3.37871	1.78536		SEM	2.0742	1.49333	2.55673	1.9315	0.94886	0.67689	0.488812	0.627922		SEM	0.833922	2.16486	2.07566	2.62864	1.68937	1.27636	1.13279	1.23607

## Sheet: Figure 3C
		Figure 3C: Effect of β-syn and mouse α-syn overexpression on LIPA-α-syn aggregate stability (% of mCherry+ cells with aggregates)
		LIPA-⍺-syn + pCDNA										LIPA-⍺-syn + β-syn										LIPA-⍺-syn + mouse ⍺-syn
	Time: hours	0	3	6	9	12	24	36	48		Hours	0	3	6	9	12	24	36	48		Hours	0	3	6	9	12	24	36	48
	Exp 1	100.213	68.9646	54.8044	52.1427	49.8137	49.3612	49.3346	48.749		Exp 1	100.656	59.4482	46.0426	43.0427	37.659	32.57	33.1057	31.2441		Exp 1	102.463	40.5609	35.1348	30.9445	27.063	21.9996	24.0545	22.7248
	Exp 2	101.517	71.3202	58.6904	54.1922	52.8879	50.2928	49.4144	49.6141		Exp 2	98.3661	59.4482	50.6629	43.5115	38.8643	35.1011	35.7841	34.9136		Exp 2	100.005	39.9431	33.0799	28.9298	25.9885	24.0813	23.477	24.2022
	Exp 3	98.2832	65.4645	56.3881	51.8898	50.0133	48.3897	46.9657	47.1121		Exp 3	100.978	52.8459	43.7659	39.1724	34.8333	32.0209	31.5656	28.9541		Exp 3	97.5341	41.1115	34.1813	28.0971	25.4378	24.3231	22.2145	21.3818
	Mean	100.004	68.5831	56.6276	52.7415	50.905	49.3479	48.5716	48.4917		Mean	100	57.2474	46.8238	41.9088	37.1189	33.2307	33.4851	31.7039		Mean	100.001	40.5385	34.132	29.3238	26.1631	23.468	23.2486	22.7696
	Std deviation	1.62703	2.94645	1.95408	1.26262	1.7202	0.951627	1.39132	1.27069		Std deviation	1.42406	3.81189	3.51425	2.38143	2.06911	1.64296	2.13473	3.00627		Std deviation	2.46455	0.584559	1.02834	1.46397	0.82651	1.27743	0.941016	1.41076
	SEM	1.15049	2.08346	1.38175	0.89281	1.21636	0.672902	0.983809	0.898512		SEM	1.00696	2.69541	2.48495	1.68392	1.46308	1.16175	1.50948	2.12575		SEM	1.7427	0.413346	0.727144	1.03518	0.584431	0.903278	0.665399	0.997559

## Sheet: Figure 3H
		Figure 3H: Underlying data for RT-QuIC analysis of the kinetics of recombinant α-syn aggregation in the presence of purified LIPA-α-syn aggregates (+light), monomeric LIPA-α-syn (-light) and recombinant α-syn Pffs.
	Time (hh:mm:ss)	⍺-syn Pffs + ⍺-syn Monomer							⍺-syn Monomer + LIPA-⍺-syn + light							⍺-syn Monomer + LIPA-⍺-syn - light							⍺-syn Monomer
		Exp 1	Exp 2	Exp 3	Mean	Std deviation	SEM		Exp 1	Exp 2	Exp 3	Mean	Std deviation	SEM		Exp 1	Exp 2	Exp 3	Mean	Std deviation	SEM		Exp 1	Exp 2	Exp 3	Mean	Std deviation	SEM
	2:00:01	375	369	403.5	382.5	18.4323	13.0336		437	433	450	440	8.88819	6.2849		415.675	365.137	346.873	375.895	35.6404	25.2016		326	317	356	333	20.4206	14.4395
	4:00:05	377	369	399	381.667	15.5349	10.9848		440	415	446	433.667	16.4418	11.6261		404.788	354.087	342.973	367.283	32.9523	23.3008		326	309	345	326.667	18.0093	12.7345
	6:00:09	386	384	390	386.667	3.05505	2.16025		438	412	425	425	13	9.19239		403.975	353.925	340.567	366.156	33.4264	23.636		296	300	331	309	19.1572	13.5462
	8:00:13	393	399	388.5	393.5	5.26783	3.72492		441	408	426	425	16.5227	11.6833		404.462	350.188	343.428	366.026	33.4583	23.6586		311	288	320	306.333	16.5025	11.669
	10:00:18	402	397	376.5	391.833	13.5123	9.55467		571	536	542	549.667	18.7172	13.2351		396.663	351	334.685	360.783	32.1259	22.7165		317	280	329	308.667	25.5408	18.0601
	12:00:22	430	391	442	421	26.6646	18.8547		567	533	550	550	17	12.0208		378.3	337.512	335.855	350.556	24.0414	16.9999		302	310	323	311.667	10.5987	7.49444
	14:00:25	449	397	423.3	423.1	26.0006	18.3852		673	630	630	644.333	24.8261	17.5547		385.775	329.225	326.462	347.154	33.4751	23.6705		304	299	305	302.667	3.21455	2.27303
	16:00:29	440	394	452.2	428.733	30.6922	21.7027		655	615	603	624.333	27.2274	19.2527		385.288	324.188	325.13	344.868	35.0072	24.7538		300	307	313	306.667	6.50641	4.60072
	18:00:33	446	397	448.8	430.6	29.1321	20.5995		631	622	584	612.333	24.9466	17.6399		375.05	326.3	323.7	341.683	28.9256	20.4535		300	298	315	304.333	9.29157	6.57013
	20:00:38	459	436	428.4	441.133	15.9328	11.2662		590.714	540	515	548.571	38.578	27.2788		377.325	317.85	313.658	336.277	35.6099	25.18		297	295	298	296.667	1.52753	1.08012
	22:00:42	500	481	453.9	478.3	23.1683	16.3825		682.418	631.319	721	678.245	44.986	31.8099		364.812	315.413	312.975	331.067	29.2502	20.683		298	296	292	295.333	3.05505	2.16025
	23:47:08	486	466	447.1	466.367	19.4526	13.7551		667.033	688.462	617	657.498	36.6725	25.9314		417.462	478.075	473.233	456.257	33.6839	23.8181		390	377	296	354.333	50.9346	36.0162
	25:54:07	526	496	514	512	15.0997	10.6771		674.725	677.033	792	714.586	67.0523	47.4132		353.438	322.075	298.772	324.762	27.4314	19.3969		297	287	301	295	7.2111	5.09902
	27:54:11	867	715	637.5	739.833	116.748	82.5533		658.242	608.791	741	669.344	66.8	47.2347		353.6	306.475	300.918	320.331	28.9456	20.4677		305	278	310	297.667	17.2143	12.1724
	29:54:15	895	732	675	767.333	114.177	80.7352		654.945	628.022	714	665.656	43.9783	31.0974		353.762	314.275	297.863	321.967	28.7328	20.3172		307	296	284	295.667	11.5036	8.13429
	31:54:19	584	748	868	733.333	142.567	100.81		655.495	613.187	718	662.227	52.73	37.2857		345.475	299.65	289.998	311.707	29.6391	20.958		305	288	284	292.333	11.1505	7.88458
	33:54:23	807	794	878.5	826.5	45.5	32.1734		636.264	607.143	774	672.469	89.1259	63.0216		347.75	293.15	278.785	306.562	36.3861	25.7288		304	286	294	294.667	9.0185	6.37704
	35:54:28	1388	1428	1264	1360	85.5102	60.4649		634.615	710.44	694	679.685	39.8876	28.2048		333.45	303.712	280.312	305.825	26.6317	18.8314		302	284	276	287.333	13.3167	9.4163
	37:54:31	1547	1525	1556	1542.67	15.9478	11.2768		642.308	711.538	715	689.615	41.0062	28.9958		336.7	286.65	281.613	301.654	30.4549	21.5349		298	298	305	300.333	4.04145	2.85774
	39:54:35	1619	1636	1620	1625	9.53939	6.74537		636.813	692.857	724	684.557	44.1821	31.2414		345.962	289.9	309.029	314.964	28.4986	20.1516		297	290	282	289.667	7.50555	5.30723
	41:54:39	1787	1756	1764	1769	16.0935	11.3798		648.901	695.604	785	709.835	69.1564	48.901		324.188	286.65	308.471	306.436	18.8513	13.3299		303	291	288	294	7.93725	5.61249
	43:54:43	1855	1908	1865	1876	28.1603	19.9123		617.033	692.857	751	686.963	67.1777	47.5018		335.075	282.587	296.437	304.7	27.2018	19.2346		302	281	297	293.333	10.9697	7.75672
	45:54:48	1954	1933	1894	1927	30.4467	21.5291		625.275	690.11	643	652.795	33.509	23.6945		325.65	277.875	292.203	298.576	24.5168	17.336		287	290	282	286.333	4.04145	2.85774
	47:54:53	2141	2042	2124	2102.33	52.9371	37.4322		613.187	698.352	634	648.513	44.3985	31.3945		318.337	278.363	284.514	293.738	21.5246	15.2202		297	274	285	285.333	11.5036	8.13429
	49:54:57	2366	2382	2518	2422	83.5225	59.0593		612.088	676.923	614	634.337	36.893	26.0873		321.913	287.788	280.986	296.895	21.9309	15.5075		308	291	274	291	17	12.0208
	51:55:01	2625	2614	2680	2639.67	35.3601	25.0033		590.659	671.978	646	636.212	41.5335	29.3686		321.425	274.625	264.086	286.712	30.5208	21.5815		298	288	286	290.667	6.4291	4.54606
	53:55:05	2847.6	2818.8	2946	2870.8	66.6981	47.1627		601.099	662.637	683	648.912	42.6408	30.1516		314.113	266.012	362.076	314.067	48.0318	33.9636		291	288	262	280.333	15.9478	11.2768
	55:55:09	2908	2971.2	2799	2892.73	87.1092	61.5955		591.209	640.11	594	608.44	27.4628	19.4191		314.275	260.163	340.6	305.012	41.0109	28.9991		310	300	276	295.333	17.4738	12.3558
	57:55:14	2958.8	2940	2841	2913.27	63.2868	44.7505		580.769	634.615	677	630.795	48.229	34.1031		308.587	273.163	311.948	297.899	21.4885	15.1947		286	304	276	288.667	14.1892	10.0333
	59:55:19	2949.2	2948.8	2771	2889.67	102.769	72.6683		585.165	647.802	590	607.656	34.8519	24.644		304.688	259.675	264.212	276.191	24.7823	17.5237		278	296	292	288.667	9.45163	6.68331
	61:55:22	2716.8	2864.4	2848	2809.73	80.8993	57.2044		574.725	635.165	548	585.963	44.6559	31.5765		308.587	254.637	266.175	276.467	28.4093	20.0884		296	289	279	288	8.544	6.04152
	63:55:27	2978	2995	2799	2924	108.586	76.7822		567.033	630.769	671	622.934	52.4245	37.0697		299.325	269.587	229.19	266.034	35.2023	24.8918		299	281	276	285.333	12.0968	8.55375
	66:02:57	2924	2966	2852.5	2914.17	57.3854	40.5776		553.846	613.187	586	584.344	29.7049	21.0046		297.375	363.188	212.485	291.016	75.5522	53.4235		279	282	268	276.333	7.37111	5.21217
	68:03:01	2982	2923	2972.5	2959.17	31.6794	22.4007		550.549	601.648	637	596.399	43.4636	30.7334		287.462	373.425	288.167	316.351	49.4285	34.9512		287	279	277	281	5.2915	3.74166
	70:03:05	2946	3110	2927.5	2994.5	100.453	71.0308		540.659	592.308	565	565.989	25.8384	18.2705		285.837	374.238	260.173	306.749	59.8385	42.3122		290	284	278	284	6	4.24264
	72:03:09	2991	2939	2950	2960	27.4044	19.3778		554.945	592.308	553	566.751	22.1542	15.6654		278.2	354.9	255.927	296.342	51.921	36.7137		294	297	276	289	11.3578	8.03119
	74:03:14	2933	2952	2980	2955	23.6432	16.7183		535.165	591.758	553	559.974	28.9341	20.4595		388.294	377.91	241.28	335.828	82.0453	58.0148		287	285	279	283.667	4.16333	2.94392
	76:03:18	2940	2982	2885	2935.67	48.645	34.3972		508.791	589.56	587	561.784	45.9108	32.4639		389.756	371.832	240.067	333.885	81.7419	57.8003		293	283	271	282.333	11.0151	7.78888
	78:03:23	2976	2993	2957.5	2975.5	17.7553	12.5549		506.593	544.505	561	537.366	27.8971	19.7262		395.363	360.23	219.44	325.011	93.0993	65.8311		289	296	268	284.333	14.5717	10.3037
	80:03:28	3018	2950	2935	2967.67	44.2305	31.2757		506.593	546.154	537	529.916	20.7098	14.6441		372.45	348.904	212.16	311.171	86.5507	61.2006		272	277	268	272.333	4.50925	3.18852
	82:03:31	3114	3156	3055	3108.33	50.7379	35.8771		490.659	550.549	493	511.403	33.9221	23.9866		369.281	332.329	216.667	306.092	79.6183	56.2986		287	287	286	286.667	0.57735	0.408248
	84:03:35	3200	3278	2920	3132.67	188.259	133.119		492.308	536.813	486	505.04	27.6963	19.5842		356.119	324.87	196.907	292.632	84.3599	59.6515		296	298	284	292.667	7.57188	5.35413
	86:03:39	3145	3516	3085	3248.67	233.453	165.076		479.67	535.714	530	515.128	30.8401	21.8072		344.906	307.19	194.653	282.25	78.1696	55.2743		288	290	285	287.667	2.51661	1.77951
	88:03:43	3419	3994	3349	3587.33	353.919	250.258		460.44	519.231	492	490.557	29.4222	20.8046		329.306	299.179	211.9	280.128	60.9774	43.1175		297	294	266	285.667	17.0978	12.0899
	90:03:48	3345	3670	3550	3521.67	164.342	116.207		460.44	513.187	518	497.209	31.9339	22.5807		305.175	284.814	172.9	254.296	71.2226	50.362		303	293	269	288.333	17.4738	12.3558
	92:03:52	3648	3959	3720	3775.67	162.802	115.118		474.725	528.022	467	489.916	33.2263	23.4945		292.012	284.538	217.013	264.521	41.3124	29.2122		300	290	279	289.667	10.504	7.42743
	94:03:56	3678	3776	3590	3681.33	93.0448	65.7926		575.824	640.659	563	593.161	41.6314	29.4378		290.794	277.355	186.16	251.436	56.9288	40.2548		292	301	283	292	9	6.36396
	96:04:00	3698	3966	3370	3678	298.503	211.073		1312	1547	1457	1438.67	118.568	83.8401		281.531	269.896	247.347	266.258	17.3803	12.2897		280	275	288	281	6.55744	4.63681
	98:04:04	3895	4227	3410	3844	410.881	290.537		1632	2042	1958	1877.33	216.576	153.143		272.512	271.001	215.367	252.96	32.5657	23.0274		283	286	292	287	4.58258	3.24037
	100:04:08	3415	4088	3519	3674	362.286	256.175		2036	2226	2183	2148.33	99.631	70.4497		272.756	266.305	219.96	253.007	28.8008	20.3653		296	291	277	288	9.84886	6.96419
	102:04:12	3737	3243	3880	3620	334.229	236.336		2531	2603	2567	2567	36	25.4558		256.181	259.675	251.593	255.817	4.05316	2.86602		291	285	274	283.333	8.62168	6.09645
	104:04:16	4192	3602	3616	3803.33	336.668	238.06		2805	2758	2565	2709.33	127.186	89.9342		256.181	264.924	261.647	260.917	4.41666	3.12305		320	295	289	301.333	16.4418	11.6261
	106:04:20	3949	3329	4164	3814	433.561	306.574		2829	2872	2510	2737	197.76	139.837		257.156	271.277	182.433	236.956	47.7427	33.7592		308	305	289	300.667	10.2144	7.22265
	108:04:24	3894	3827	4018	3913	96.9072	68.5237		2898	2894	2830	2874	38.1576	26.9815		263.006	308.019	496.6	355.875	123.932	87.6333		316	306	297	306.333	9.50438	6.72062
	110:04:28	4081	4351	4150	4194	140.275	99.1892		2908	2750	2906	2854.67	90.6495	64.0989		300.95	294.45	477.88	357.76	104.078	73.5941		325	317	278	306.667	25.1462	17.7811
	112:04:32	4172	4501	4290	4321	166.676	117.858		2914	2681	2804	2799.67	116.56	82.4207		431.275	494	444.34	456.538	33.0939	23.4009		308	314	274	298.667	21.5716	15.2534
	114:04:37	4191	3912	3832	3978.33	188.468	133.267		2991	2806	2734	2843.67	132.576	93.7452		3.9	564.038	415.22	327.719	290.139	205.159		344	317	283	314.667	30.5669	21.614
	116:04:40	3982	3943	3902	3942.33	40.0042	28.2872		2889	2761	2776	2808.67	69.9738	49.479		468.325	592.15	495.3	518.592	65.1155	46.0436		347	343	273	321	41.6173	29.4279
	118:04:44	4155	4120	4084	4119.67	35.5012	25.1031		2905	2752	2608	2755	148.523	105.021		525.038	596.05	524.68	548.589	41.1027	29.064		360	341	287	329.333	37.8726	26.78
	120:04:48	4035	4027	3940	4000.67	52.6909	37.2581		2966	2919	2552	2812.33	226.677	160.285		610.025	511.712	464.36	528.699	74.3033	52.5404		371	353	290	338	42.5323	30.0749
	122:04:53	3981	3924	4276	4060.33	188.935	133.597		3062	2772	2442	2758.67	310.215	219.355		425.1	448.012	425.1	432.738	13.2285	9.35399		400	353	300	351	50.03	35.3765
	124:04:56	3958	3745	4096	3933	176.83	125.038		3033	2323	2430	2595.33	382.788	270.672		402.35	417.137	402.35	407.279	8.53757	6.03697		548	341	289	392.667	137.012	96.8822
	126:05:00	3847	3901	4168	3972	171.875	121.534		2585	2821	2402	2602.67	210.058	148.533		455.65	403.163	455.65	438.154	30.3037	21.4279		817	349	312	492.667	281.489	199.043
	128:05:04	3614	3941	4204	3919.67	295.578	209.005		2434	2083	2358	2291.67	184.663	130.576		461.825	512.85	461.825	478.833	29.4593	20.8309		1290	392	912	864.667	450.867	318.811
	130:05:08	3749	4358	3844	3983.67	327.644	231.679		2686	2548	2406	2546.67	140.005	98.9983		626.681	809.087	626.681	687.483	105.312	74.467		1322	499	1248	1023	455.303	321.948
	132:05:14	3542	3604	3780	3642	123.467	87.3041		2216.4	2765.88	2460	2480.76	275.328	194.686		613.275	960.375	613.275	728.975	200.398	141.703		1303	502	1281	1028.67	456.239	322.61
	134:05:17	3774	3977	3912	3887.67	103.665	73.3019		2626.2	2349.36	2478	2484.52	138.535	97.9591		587.681	1117.03	587.681	764.129	305.617	216.104		1286	610	1277	1057.67	387.717	274.157
	136:05:21	3730	4058	3864	3884	164.912	116.61		2637	2606.76	2592	2611.92	22.9395	16.2207		657.638	1227.2	657.638	847.492	328.837	232.523		1161	595	1275	1010.33	364.178	257.512
	138:05:25	3946	4133	3654	3911	241.41	170.703		2718	2792.4	2664	2724.8	64.4695	45.5868		831.919	1307.15	831.919	990.329	274.375	194.012		1240	590	1256	1028.67	379.981	268.687
	140:05:30	4184	4059	3902	4048.33	141.302	99.9158		2871	2925	2385	2727	297.409	210.3		1247.03	1321.61	1247.03	1271.89	43.0631	30.4502		1393	706	1212	1103.67	356.082	251.788
	142:05:33	4642	4547.33	4598	4595.78	47.3726	33.4975		2926.8	2909.4	2582	2806.07	194.242	137.35		1630.69	1354.28	1630.69	1538.55	159.587	112.845		1515	722	1243	1160	402.963	284.938
	144:05:37	4880	4699.33	4598	4725.78	142.848	101.009		2955.6	2984.28	2718	2885.96	146.163	103.353		1297.08	1363.86	1297.08	1319.34	38.5598	27.2659		1666	950	1205	1273.67	362.905	256.613
	146:05:42	4167	4786.67	4542	4498.56	312.11	220.695		3092.4	3085.68	2569	2915.69	300.264	212.319		1457.14	1395.55	1457.14	1436.61	35.5576	25.143		1756	1061	1187	1334.67	370.284	261.83
	148:05:45	4421	4242.67	3402	4021.89	544.194	384.803		3139.2	3107.52	2426	2890.91	402.932	284.916		1545.21	1338.51	1545.21	1476.31	119.338	84.3849		1886	1014	1145	1348.33	470.217	332.494
	150:05:49	4024	4473.33	3332	3943.11	574.95	406.551		3132	3193.32	2406	2910.44	437.932	309.665		1613.14	1481.19	1613.14	1569.15	76.1814	53.8684		1880	1038	1107	1341.67	467.485	330.562

[truncated: 32 more sheets: Figure 3I, Figure 3J, Figure 4F, Figure 4G, Figure 4H, Figure 4I, Figure 4J, Figure 4K, Figure 5F, Figure 5G, Figure 5H, Figure S1A, Figure S1B, Figure S2B, Figure S7B, Figure S7C, Figure S7D, Figure S7E, Figure S7K, Figure S8B …]
